# Supplementary material for: Multiple copy number variants of VC1 gene reveal single-copy expression as a key determinant of vicine content
Source: Front Plant Sci. 2025 Jun 13;16:1565210. doi: 10.3389/fpls.2025.1565210 (PMC12202586; doi:10.3389/fpls.2025.1565210)
Supplement: Supplementary file 2 [file Table1.xlsx]

## Sheet: Table S1
Table S1: List of faba bean lines and corresponding experiments
Genotype	VC status	Experiments
NPZ-FB-92	lvc	Gene validations, CNV analysis, Gene expression analysis, cDNA sequencing, KASP assay
NPZ-FB-73	lvc	Gene validations, CNV analysis, Gene expression analysis, cDNA sequencing, KASP assay
NPZ-FB-56	lvc	Gene validations, CNV analysis, KASP assay
NPZ-FB-117	HVC	Gene validations, CNV analysis, Gene expression analysis, cDNA sequencing, KASP assay
NPZ-FB-114	HVC	Gene validations, CNV analysis, KASP assay
NPZ-FB-110	HVC	Gene validations, CNV analysis, KASP assay
NPZ-FB-115	lvc	Gene validations, CNV analysis, KASP assay
NPZ-FB-113	HVC	Gene validations, CNV analysis, Gene expression analysis, cDNA sequencing, KASP assay
NPZ-FB-52	lvc	Gene validations, CNV analysis, KASP assay
NPZ-FB-55	lvc	Gene validations, CNV analysis, Gene expression analysis, cDNA sequencing, KASP assay
NPZ-FB-206	lvc	Gene validations, CNV analysis, KASP assay
NPZ-FB-64	lvc	Gene validations, CNV analysis, Gene expression analysis, cDNA sequencing, KASP assay
NPZ-FB-138	HVC	Gene validations, CNV analysis, KASP assay
NPZ-FB-87	HVC	Gene validations, CNV analysis, Gene expression analysis, cDNA sequencing, KASP assay
NPZ-FB-8	lvc	Gene validations, CNV analysis, Gene expression analysis, KASP assay
NPZ-FB-83	HVC	Gene validations, CNV analysis, Gene expression analysis, cDNA sequencing, KASP assay
NPZ-FB-88	HVC	Gene validations, CNV analysis, KASP assay
NPZ-FB-143	HVC	Gene validations, CNV analysis, Gene expression analysis, cDNA sequencing, KASP assay
VC = vicine and convicine
HVC = high vicine and convicine
lvc = low vicine and convicine

## Sheet: Table S2
Table S2: List of primers for PCR and qPCR
Primer	Target	Sequence	Expected amplicon size (bp)
Forward	VC1A/VC1B	AAAGCTAATGCGCAAAAACA	230/165
Reverse	VC1A/VC1B	TCAGTCAAACTAACTCCAGATGTGT
Forward	VC1C	GATGGTGGACAGTAAATCCAATG	1504
Reverse	VC1C	TTGACACGTTTTGTCTCCAAGTA
Forward	RIBA2	AGAGGAAGACCTTGATAGATTGGAACT	1700
Reverse	RIBA2	CGTAGATATACAAGGACACCTCTTCC
Forward	VC1 copy number	AGGGGTATTGGATTGGGCC	119
Reverse	VC1 copy number	CCAATGCCGTACTCCCTAGA
Forward	VC1 expression	TCCCAGTAAAATACACTGAAGGTG	127
Reverse	VC1 expression	CCATCTTCATCAACAATCTCACA
Forward	RIBA2 expression	ACAGGGGTGTCAGCTCATGATAG	120
Reverse	RIBA2 expression	ACCACCATCTCTGTATTTTAGTGG
Forward	VC1 cDNA sequencing	AAGCATGAAAGAGGAAGATCTTGATAG	714
Reverse	VC1 cDNA sequencing	CCGCGGAGATATATAAGTACACC
Forward	RIBA2 cDNA sequencing	AGAGGAAGACCTTGATAGATTGGAACT	702
Reverse	RIBA2 cDNA sequencing	CGTAGATATACAAGGACACCTCTTCC

## Sheet: Table S3
Table S3: List of KASP assay primers
Marker ID	Primer ID	Primer sequences
SNP05	SNP05_Hex	GAAGGTCGGAGTCAACGGATTCACCACAGGGGTGTCAGCTA
	SNP05_Fam	GAAGGTGACCAAGTTCATGCTCACCACAGGGGTGTCAGCTC
	SNP05_Com	ACCTCTAGATGCAAGTGCCAAG
SNP06	SNP06_Hex	GAAGGTCGGAGTCAACGGATTCATATTAATAGAACGCTCTTCTGCA
	SNP06_Fam	GAAGGTGACCAAGTTCATGCTCATATTAATAGAACGCTCTTCTGCT
	SNP06_Com	ATATGATGTGAATTTCCCCCACT
SNP08	SNP08_Hex	GAAGGTCGGAGTCAACGGATTGACATATTTGGATCTGCCAGATG
	SNP08_Fam	GAAGGTGACCAAGTTCATGCTGAGACATATTTGGATCTGCCAGATA
	SNP08_Com	TAGCCTCAATCTGCTGCATTG

## Sheet: Table S4
Table S4: Vicia faba RIBA genes. Summary of RIBA genes in faba bean genome, including their names, chromosomal positions, nucleotide sequences, and predicted protein sequences
Gene name	Reference	Chromosome	Gene start	Gene stop	Gene sequence (5' 3')	Coding sequence	Predicted amino acid sequence
Vfaba.Tiffany.R1.1g399960	Tiffany	1	1805998859	1806001007	ATGGCAGCTGCTACTTTCAATCTCTCTTCTTCCTCCTCAAAGCCACTCTCATCTTCCCGGTATCTTGTCATCTCTAACAACTTTTGTAGCCACAAAGATTGTTCTTGTTTTCTCTCAACTGAATTTTTATCTATTTTGAGTTGCTGAAATGTAGTCTTATTTATGGAGCTTGGACTAAGTAGCTTGTCATTGTGTCTTAGAGCTCTTAAATTTCATGTTTGGATGTTACTATTTGAAACTAACCTTTGATTATTGGATCTATTGTTCAATGTAGGCTATCCAACCACTTCAAATTTTTCAATGATTTACCTCCTGCGAGACTCAATTATAAATTTGCTTCAACTCATAATGCTGCTTTTAAGGTTAAAGCTGCATTGGTATCTGGAGGGGGTAAAGATC…	ATGGCAGCTGCTACTTTCAATCTCTCTTCTTCCTCCTCAAAGCCACTCTCATCTTCCCGGCTATCCAACCACTTCAAATTTTTCAATGATTTACCTCCTGCGAGACTCAATTATAAATTTGCTTCAACTCATAATGCTGCTTTTAAGGTTAAAGCTGCATTGGTATCTGGAGGGGGTAAAGATCTGGCTGTTGTTGATGAATCCAAGTCGGGGATAACAAACCTTGTTTTCCATGTTGACAACAATGAATTTGATTTGGACAGTCCTGCAGAAGGTTTCGCTTCTATCCCTGAAGCCATTGAAGACATTCGCCAGGGAAAGATGGTAGTAGTTGTAGACGATGAAGACAGAGAAAATGAAGGAGACTTGATAATGGCAGCACAGTTGGCAACACCCGAA…	MAAATFNLSSSSSKPLSSSRLSNHFKFFNDLPPARLNYKFASTHNAAFKVKAALVSGGGKDLAVVDESKSGITNLVFHVDNNEFDLDSPAEGFASIPEAIEDIRQGKMVVVVDDEDRENEGDLIMAAQLATPEAMAFIVKHGSGIVCASMKEEDLDRLDLPLMVDSKSNAQKLCTAFTVSVDAKHGTTTGVSANDRAATVLALASRGSTPADFNRPGHIFPVKYTEGGVKRAGHTEASVDLTVLAGLDPVSVQCEIVDEDGSMARLPKLRQFAKRENLKIVSIADLIRYRRKRDILIERSSAARLPTQWGKFTSYCYKSLLDGIEHIAMVKGDLGDGEDVLVRVHSECLTGDIFGSARYVTVEISLHFQCSRLRLPVEVYLYISADMKVGVLDWAPSSV…
Vfaba.Tiffany.R1.1g400000	Tiffany	1	1806423552	1806425765	ATGGCAGCTGCTACTTTCAATCTCTCTTCTTCATCCACAAAGCCACTCTCATCTTCCCGGTATCTTGTCATCTCTAACAACTTTTGTAGCCACAAAGATTGTTCTTGTTTTCTCTCAACTGAATTTTTATCTATTTTGAGTTGCTGAAATGTAGTCTTATTTATGGAGCTTGGACTAAGTAGCTTGTCATTGTGTCTTAGAGCTCTTAAATTTCATGTTTGGATGTTACTATTTGAAACTAACCTTTGATTATTGGATCTATTGTTCAATGTAGGCTATCCAACCACTTCAAATTTTTCAATGATTTACCTCCTGCGAGACTCAATTATAAATTTGCTTCAACTCATAATGCTGCTTTTAAGGTTAAAGCTGCATTGGTATCTGGAGGGGGTAAAGATC…	ATGGCAGCTGCTACTTTCAATCTCTCTTCTTCATCCACAAAGCCACTCTCATCTTCCCGGCTATCCAACCACTTCAAATTTTTCAATGATTTACCTCCTGCGAGACTCAATTATAAATTTGCTTCAACTCATAATGCTGCTTTTAAGGTTAAAGCTGCATTGGTATCTGGAGGGGGTAAAGATCTGGCTGTTGTTGATGAATCCAAGTCGGGGATAACAAACCTTGTTTTCCATGTTGACAACAATGAATTTGATTTGGACAGTCCTGCAGAAGGTTTCGCTTCTATCCCTGAAGCCATTGAAGACATTCGCCAGGGAAAGATGGTAGTAGTTGTAGACGATGAAGACAGAGAAAATGAAGGAGACTTGATAATGGCAGCACAGTTGGCAACACCCGAA…	MAAATFNLSSSSTKPLSSSRLSNHFKFFNDLPPARLNYKFASTHNAAFKVKAALVSGGGKDLAVVDESKSGITNLVFHVDNNEFDLDSPAEGFASIPEAIEDIRQGKMVVVVDDEDRENEGDLIMAAQLATPEAMAFIVKHGSGIVCVSMKEEDLDRLELPLMVDSKANAQKLCTAFTVSVDAKHGTTTGVSANDRAATVLALASRGSTPADFNRPGHIFPVKYTEGGVLKRAGHTEASVDLTVLAGLDPVSVQCEIVDEDGSMARLPKLRQFAKRENLKIVSIADLIRYRRKRDILIERSSAARLPTQWGKFTSYCYKSLLDGIEHIAMVKGDLGDGEDVLVRVHSECLTGDIFGSARYVTVEISLHFQCSRLRLPVEVYLYISADMKVGVLDWAPSS…
Vfaba.Tiffany.R1.1g400040	Tiffany	1	1806830173	1806832319	ATGGCAGCTGCTACTTTCAATCTCTCTTCTTCATCCACAAAGCCACTCTCATCTTCCCGGTATCTTGTCATCTCTAACAACTTTTGTAGCCACAAAGATTGTTCTTGTTTTCTCTCAACTGAATTTTTATCTATTTTGAGTTGCTGAAATGTAGTCTTATTTATGGAGCTTGGACTAAGTAGCTTGTCATTGTGTCTTAGAGCTCTTAAATTTCATGTTTGGATGTTACTATTTGAAACTAACCTTTGATTATTGGATCTATTGTTCAATGTAGGCTATCCAACCACTTCAAATTTTTCAATGATTTACCTCCTGCGAGACTCAATTATAAATTTGCTTCAACTCATAATGCTGCTTTTAAGGTTAAAGCTGCATTGGTATCTGGAGGGGGTAAAGATC…	ATGGCAGCTGCTACTTTCAATCTCTCTTCTTCATCCACAAAGCCACTCTCATCTTCCCGGCTATCCAACCACTTCAAATTTTTCAATGATTTACCTCCTGCGAGACTCAATTATAAATTTGCTTCAACTCATAATGCTGCTTTTAAGGTTAAAGCTGCATTGGTATCTGGAGGGGGTAAAGATCTGGCTGTTGTTGATGAATCCAAGTCGGGGATAACAAACCTTGTTTTCCATGTTGACAACAATGAATTTGATTTGGACAGTCCTGCAGAAGGTTTCGCTTCTATCCCTGAAGCCATTGAAGACATTCGCCAGGGAAAGATGGTAGTAGTTGTAGACGATGAAGACAGAGAAAATGAAGGAGACTTGATAATGGCAGCACAGTTGGCAACACCCGAA…	MAAATFNLSSSSTKPLSSSRLSNHFKFFNDLPPARLNYKFASTHNAAFKVKAALVSGGGKDLAVVDESKSGITNLVFHVDNNEFDLDSPAEGFASIPEAIEDIRQGKMVVVVDDEDRENEGDLIMAAQLATPEAMAFIVKHGSGIVCASMKEEDLDRLDLPLMVDSKSNAQKLCTAFTVSVDAKHGTTTGVSANDRAATVLALASRGSTPADFNRPGHIFPVKYTEGGVLKRAGHTEASVDLTVLAGLDPVSVQCEIVDEDGSMARLPKLRQFAKRENLKIVSIADLIRYRRKRDILIERSSAARLPTQWGKFTSYCYKSLLDGIEHIAMVKGDLGDGEDVLVRVHSECLTGDIFGSARCDCGNQLALSMQQIEATGRGVLIYLRGHEGRGIGLGPKLR…
Vfaba.Tiffany.R1.1g400120	Tiffany	1	1807474715	1807476926	ATGGCAGCTGCTACTTTCAATCTCTCTTCTTCATCCACAAAGCCACTCTCATCTTCCCGGTATCTTGTCATCTCTAACAACTTTTGTAGCCACAAAGATTGTTCTTGTTTTCTCTCAACTGAATTTTTATCTATTTTGAGTTGCTGAAATGTAGTCTTATTTATGGAGCTTGGACTAAGTAGCTTGTCATTGTGTCTTAGAGCTCTTAAATTTCATGTTTGGATGTTACTATTTGAAACTAACCTTTGATTATTGGATCTATTGTTCAATGTAGGCTATCCAACCACTTCAAATTTTTCAATGATTTACCTCCTGCGAGACTCAATTATAAATTTGCTTCAACTCATAATGCTGCTTTTAAGGTTAAAGCTGCATTGGTATCTGGAGGGGGTAAAGATC…	ATGGCAGCTGCTACTTTCAATCTCTCTTCTTCATCCACAAAGCCACTCTCATCTTCCCGGCTATCCAACCACTTCAAATTTTTCAATGATTTACCTCCTGCGAGACTCAATTATAAATTTGCTTCAACTCATAATGCTGCTTTTAAGGTTAAAGCTGCATTGGTATCTGGAGGGGGTAAAGATCTGGCTGTTGTTGATGAATCCAAGTCGGGGATAACAAACCTTGTTTTCCATGTTGACAACAATGAATTTGATTTGGACAGTCCTGCAGAAGGTTTCGCTTCTATCCCTGAAGCCATTGAAGACATTCGCCAGGGAAAGATGGTAGTAGTTGTAGACGATGAAGACAGAGAAAATGAAGGAGACTTGATAATGGCAGCACAGTTGGCAACACCCGAA…	MAAATFNLSSSSTKPLSSSRLSNHFKFFNDLPPARLNYKFASTHNAAFKVKAALVSGGGKDLAVVDESKSGITNLVFHVDNNEFDLDSPAEGFASIPEAIEDIRQGKMVVVVDDEDRENEGDLIMAAQLATPEAMAFIVKHGSGIVCVSMKEEDLDRLELPLMVDSKANAQKHCTAFTVSVDAKHGTTTGVSAHDRAATVLALASRGSTPADFNRPGHIFPVKYTEGGVLKRAGHTEASVDLTVLAGLDPVSVQCEIVDEDGSMARLPKLRQFAKRENLKIVSIADLIRYRRKRDILIERSSAARLPTQWGKFTSYCYKSLLDGIEHIAMVKGDLGDGEDVLVRVHSECLTGDIFGSARCDCGNQLALSMQQIEATGRGVLIYLRGHEGRGIGLGPKLR…
Vfaba.Tiffany.R1.1g400280	Tiffany	1	1807994332	1807997473	ATGGCTGCTATATTCAATCTCGCTTCTTCTTCTTCTTCTTCACCTACCCGGTATCTTTTCATCTCTAACCAATTTTTTCTTATCTATTTTCAGTTACAACTGTTTTTTTTTTTTTTTGCTTTATACATGTCAAAGTTTGTTAGAGTTTGTTACTAGGCAGTTATTTTTGTGGATTCTCTATTACCTCTCTCTCAAGACTTTTTCTCTCTATTAACACAACAGATCAAACTTATGAGAATCAATTAATTTAGAGTGAATCGAATGTAAAGTGATGATCAGTTTAGACTCTAAAATTAACTTCAATGTAGGTTAAAGTCAACTCTATTGCAAGAGCAACTCTTTGATTATTGGATCTGTTGTTCAATGTAGGTTATCCAACCACTTCAAATTTTTCAATGA…	ATGGCTGCTATATTCAATCTCGCTTCTTCTTCTTCTTCTTCACCTACCCGGTTATCCAACCACTTCAAATTTTTCAATGATTTACCTCCTGCCAGACTCAATTACAAATTTGCTTCAACTCATAATGCTGCTTTGGTATCTGGAGGGGGTGACCTGCTTTCTTATCCAAAAAATAGCAATGATGTTGTCATAGGTAAAGATCTGGTTGTTGTCGATGAGTCCATAACAGACATTTCTTTCCCGCCTGACAACAATGAATTTGATTTGGAAAGTCCCGCACAGGGTTTCGCTTCTATCCCTGAGGCCATTGAAGACATTCGCCGCGGAAAGGTGGTAGTTGTTGTAGATGATGAAGATAGAGAAAATGAAGGAGACTTGATAATGGCAGCACAGTTGGCA…	MAAIFNLASSSSSSPTRLSNHFKFFNDLPPARLNYKFASTHNAALVSGGGDLLSYPKNSNDVVIGKDLVVVDESITDISFPPDNNEFDLESPAQGFASIPEAIEDIRRGKMVVVVDDEDRENEGDLIMAAQLATPEAMAFIVKHGTGIVCVSMKEEDLDRLELPLMVESKANAEKLCTAFTVTVDAKHGTTTGVSAHDRATTVLALASRDSTPTDFNRPGHIFPLKYRDGGVLKRAGHTEASVDLTVLAGLDPVSVLCEIVDDDGSMARLPKLRQFAKRENLKIVSIADLIRYRRKRDKLVERSSAARIPTMWGPFTSYCYKSLLDGIEHIAMVKGDIGDGEDVLVRVHSECLTGDIFGSARCDCGNQLALAMEQIEAAGRGVLVYLRGHEGRGIGLGH…
Vfaba.Hedin2.R1.1g485480	Hedin2	1	1759261218	1759263557	ATGGCAGCTGCTACTTTCAATCTCTCTTCTTCCTCCTCAAAGCCACTCTCATCTTCCCGGTATCTTGTCATCTCTAACAACTTTTGTAGGCACAAAGATTGTTCTTGTTTTCTCTCAACTGAATTTTTATCTATTTTGAGTTGCTGAAATGTAGTCTTATTTATGGAGCTTGGACTAAGTAGCTTGTCATTGTGTCTTAGAGCTCTTAAATTTCATGTTTGGATGTTACTATTTGAAACTAACCTTTGATTATTGGATCTATTGTTCAATGTAGGCTATCCAACCACTTCAAAATTTTCAATGATTTACCTCCTGCGAGACTCAATTATAAATTTGCTTCAACTCATAATGCTGCTTTTAAGGTTAAAGCTGCATTGGTATCTGGAGGGGGTAAAGATC…	ATGGCAGCTGCTACTTTCAATCTCTCTTCTTCCTCCTCAAAGCCACTCTCATCTTCCCGGCTATCCAACCACTTCAAAATTTTCAATGATTTACCTCCTGCGAGACTCAATTATAAATTTGCTTCAACTCATAATGCTGCTTTTAAGGTTAAAGCTGCATTGGTATCTGGAGGGGGTAAAGATCTGGCTGTTGTTGATGAATCCAAGTCGGGGATAACAAACCTTGTTTTCCATGTTGACAACAATGAATTTGATTTGGACAGTCCTGCAGAAGGTTTCGCTTCTATCCCTGAAGCCATTGAAGACATTCGCCAGGGAAAGATGGTAGTAGTTGTAGACGATGAAGACAGAGAAAATGAAGGAGACTTGATAATGGCAGCACAGTTGGCAACACCCGAA…	MAAATFNLSSSSSKPLSSSRLSNHFKIFNDLPPARLNYKFASTHNAAFKVKAALVSGGGKDLAVVDESKSGITNLVFHVDNNEFDLDSPAEGFASIPEAIEDIRQGKMVVVVDDEDRENEGDLIMAAQLATPEAMAFIVKHGSGIVCVSMKEEDLDRLELPLMVDSKANAQKHCTAFTVSVDAKHGTTTGVSAHDRAATVLALASRGSTPADFNRPGHIFPVKYTEGGVLKRAGHTEASVDLTVLAGLDPVSVQCEIVDEDGSMARLPKLRQFAKRENLKIVSIADLIRYRRKRDILIERSSAARLPTQWGKFTSYCYKSLLDGIEHIAMVKGDLGDGEDVLVRVHSECLTGDIFGSARCDCGNQLALSMQQIEATGRGVLIYLRGHEGRGIGLGPKLR…
Vfaba.Hedin2.R1.1g485520	Hedin2	1	1759536963	1759539302	ATGGCAGCTGCTACTTTCAATCTCTCTTCTTCCTCCTCAAAGCCACTCTCATCTTCCCGGTATCTTGTCATCTCTAACAACTTTTGTAGGCACAAAGATTGTTCTTGTTTTCTCTCAACTGAATTTTTATCTATTTTGAGTTGCTGAAATGTAGTCTTATTTATGGAGCTTGGACTAAGTAGCTTGTCATTGTGTCTTAGAGCTCTTAAATTTCATGTTTGGATGTTACTATTTGAAACTAACCTTTGATTATTGGATCTATTGTTCAATGTAGGCTATCCAACCACTTCAAAATTTTCAATGATTTACCTCCTGCGAGACTCAATTATAAATTTGCTTCAACTCATAATGCTGCTTTTAAGGTTAAAGCTGCATTGGTATCTGGAGGGGGTAAAGATC…	ATGGCAGCTGCTACTTTCAATCTCTCTTCTTCCTCCTCAAAGCCACTCTCATCTTCCCGGCTATCCAACCACTTCAAAATTTTCAATGATTTACCTCCTGCGAGACTCAATTATAAATTTGCTTCAACTCATAATGCTGCTTTTAAGGTTAAAGCTGCATTGGTATCTGGAGGGGGTAAAGATCTGGCTGTTGTTGATGAATCCAAGTCGGGGATAACAAACCTTGTTTTCCATGTTGACAACAATGAATTTGATTTGGACAGTCCTGCAGAAGGTTTCGCTTCTATCCCTGAAGCCATTGAAGACATTCGCCAGGGAAAGATGGTAGTAGTTGTAGACGATGAAGACAGAGAAAATGAAGGAGACTTGATAATGGCAGCACAGTTGGCAACACCCGAA…	MAAATFNLSSSSSKPLSSSRLSNHFKIFNDLPPARLNYKFASTHNAAFKVKAALVSGGGKDLAVVDESKSGITNLVFHVDNNEFDLDSPAEGFASIPEAIEDIRQGKMVVVVDDEDRENEGDLIMAAQLATPEAMAFIVKHGSGIVCVSMKEEDLDRLELPLMVDSKANAQKHCTAFTVSVDAKHGTTTGVSAHDRAATVLALASRGSTPADFNRPGHIFPVKYTEGGVLKRAGHTEASVDLTVLAGLDPVSVQCEIVDEDGSMARLPKLRQFAKRENLKIVSIADLIRYRRKRDILIERSSAARLPTQWGKFTSYCYKSLLDGIEHIAMVKGDLGDGEDVLVRVHSECLTGDIFGSARCDCGNQLALSMQQIEATGRGVLIYLRGHEGRGIGLGPKLR…
Vfaba.Hedin2.R1.1g485560	Hedin2	1	1760109572	1760111911	ATGGCAGCTGCTACTTTCAATCTCTCTTCTTCCTCCTCAAAGCCACTCTCATCTTCCCGGTATCTTGTCATCTCTAACAACTTTTGTAGGCACAAAGATTGTTCTTGTTTTCTCTCAACTGAATTTTTATCTATTTTGAGTTGCTGAAATGTAGTCTTATTTATGGAGCTTGGACTAAGTAGCTTGTCATTGTGTCTTAGAGCTCTTAAATTTCATGTTTGGATGTTACTATTTGAAACTAACCTTTGATTATTGGATCTATTGTTCAATGTAGGCTATCCAACCACTTCAAAATTTTCAATGATTTACCTCCTGCGAGACTCAATTATAAATTTGCTTCAACTCATAATGCTGCTTTTAAGGTTAAAGCTGCATTGGTATCTGGAGGGGGTAAAGATC…	ATGGCAGCTGCTACTTTCAATCTCTCTTCTTCCTCCTCAAAGCCACTCTCATCTTCCCGGCTATCCAACCACTTCAAAATTTTCAATGATTTACCTCCTGCGAGACTCAATTATAAATTTGCTTCAACTCATAATGCTGCTTTTAAGGTTAAAGCTGCATTGGTATCTGGAGGGGGTAAAGATCTGGCTGTTGTTGATGAATCCAAGTCGGGGATAACAAACCTTGTTTTCCATGTTGACAACAATGAATTTGATTTGGACAGTCCTGCAGAAGGTTTCGCTTCTATCCCTGAAGCCATTGAAGACATTCGCCAGGGAAAGATGGTAGTAGTTGTAGACGATGAAGACAGAGAAAATGAAGGAGACTTGATAATGGCAGCACAGTTGGCAACACCCGAA…	MAAATFNLSSSSSKPLSSSRLSNHFKIFNDLPPARLNYKFASTHNAAFKVKAALVSGGGKDLAVVDESKSGITNLVFHVDNNEFDLDSPAEGFASIPEAIEDIRQGKMVVVVDDEDRENEGDLIMAAQLATPEAMAFIVKHGSGIVCVSMKEEDLDRLELPLMVDSKANAQKHCTAFTVSVDAKHGTTTGVSAHDRAATVLALASRGSTPADFNRPGHIFPVKYTEGGVLKRAGHTEASVDLTVLAGLDPVSVQCEIVDEDGSMARLPKLRQFAKRENLKIVSIADLIRYRRKRDILIERSSAARLPTQWGKFTSYCYKSLLDGIEHIAMVKGDLGDGEDVLVRVHSECLTGDIFGSARCDCGNQLALSMQQIEATGRGVLIYLRGHEGRGIGLGPKLR…
Vfaba.Hedin2.R1.Ung108560	Hedin2	contig_8341	55275	58403	ATGGCTGCTATATTCAATCTCGCTTCTTCTTCTTCTTCTTCACCTATCCGGTATCTTTTCATCTCTAACCAATTTTTTCTTATCTATTTTCAGTTACAACTGTTTTTTTTTTTTTTTGCTTTATACATGTCAAAGTTTGTTACTGGGCAGTTATTTTTGTGGATTCTCTATTACCTCTCTCTCAAGACTTTTTCTCTCTATTAACACAACAGATCAAACTTATGAGAATCAATTAATTTAGAGTGAATCGAATGTAAAGTGATGATCAGTTTAGACTCTAAAATTAACTTCAATGTAGGTTAAAGTCAACTCTATTGCAAGAGCAACTCTTTGATTATTGGATCTATTGTTCAATGTAGGCTATCCAACCACTTCAAAATTTTCAATGATTTACCTCCT…	ATGGCTGCTATATTCAATCTCGCTTCTTCTTCTTCTTCTTCACCTATCCGGCTATCCAACCACTTCAAAATTTTCAATGATTTACCTCCTGCGAGACTCAATTATAAATTTGCTTCAACTCATAATGCTGCTTTGGTATCTGGAGGGGGTGACCTGCTTTCTTATCCAAAAAATAGCAATGATGTTGTCATAGGTAAAGATCTGGTTGTTGTCGATGAGTCCATAACAGACATTTCTTTCCCGCCTGACAACAATGAATTTGATTTGGAAAGTCCCGCACAGGGTTTCGCTTCTATCCCCGAGGCCATTGAAGACATTCGCCGCGGAAAGGTGGTAGTTGTTGTAGATGATGAAGATAGAGAAAATGAAGGAGACTTGATAATGGCAGCACAGTTGGCA…	MAAIFNLASSSSSSPIRLSNHFKIFNDLPPARLNYKFASTHNAALVSGGGDLLSYPKNSNDVVIGKDLVVVDESITDISFPPDNNEFDLESPAQGFASIPEAIEDIRRGKMVVVVDDEDRENEGDLIMAAQLATPEAMAFIVKHGTGIVCVSMKEEDLDRLELPLMVESKANAEKLCTAFTVTVDAKHGTTTGVSAHDRATTVLALASRDSTPTDFNRPGHIFPLKYRDGGVLKRAGHTEASVDLTVLAGLDPVSVLCEIVDDDGSMARLPKLRQFAKRENLKIVSIADLIRYRRKRDKLVERSSAARIPTMWGPFTSYCYKSLLDGIEHIAMVKGDIGDGEDVLVRVHSECLTGDIFGSARCDCGNQLALAMQQIEAAGRGVLVYLRGHEGRGIGLGH…

## Sheet: Table S5
Table S5: A diverse set of 97 faba bean genotypes used to validate a 2bp insertion in vc1 (SNP08) and the co-segregation of RIBA2 SNP with v-c phenotypes
Genotype name	SNP08	RIBA2 SNP	vicine content (percent per seed dry weight)
NPZ-FB-10.2	GG	GG	0.46
NPZ-FB-18.3	GG	GG	0.204
NPZ-FB-19.5	GA	CC	0.104
NPZ-FB-22.4	GG	GG	0.415
NPZ-FB-23.5	GG	GG	0.375
NPZ-FB-24.1	GG	GG	0.351
NPZ-FB-25.5	GG	GG	0.394
NPZ-FB-26.1	GG	GG	0.415
NPZ-FB-27.2	GG	GG	0.344
NPZ-FB-28.5	GG	GG	0.369
NPZ-FB-29.1	GG	GG	0.53
NPZ-FB-30.2	GG	GG	0.523
NPZ-FB-31.3	GA	CC	0.115
NPZ-FB-32.1	GG	GG	0.427
NPZ-FB-33.3	GG	GG	0.473
NPZ-FB-34.4	GG	GG	0.377
NPZ-FB-35.4	GG	GG	0.39
NPZ-FB-36.1	GG	GG	0.53
NPZ-FB-37.1	GG	GG	0.476
NPZ-FB-38.4	GG	GG	0.437
NPZ-FB-39.2	GG	GG	0.415
NPZ-FB-40.3	GG	GG	0.459
NPZ-FB-41.5	GG	GG	0.416
NPZ-FB-42.3	GA	CC	0.118
NPZ-FB-43.5	GA	CC	0.098
NPZ-FB-44.5	GA	CC	0.093
NPZ-FB-45.2	GA	CC	0.106
NPZ-FB-46.4	GA	CC	0.107
NPZ-FB-47.3	GA	CC	0.134
NPZ-FB-48.5	GA	CC	0.069
NPZ-FB-49.3	GA	CC	0.059
NPZ-FB-50.4	GA	CC	0.094
NPZ-FB-51.2	GG	GG	0.366
NPZ-FB-52.4	GA	CC	0.148
NPZ-FB-53.3	GA	CC	0.171
NPZ-FB-54.1	GG	GG	0.514
NPZ-FB-55.2	GA	CC	0.092
NPZ-FB-56.3	GA	CC	0.11
NPZ-FB-57.5	GA	CC	0.155
NPZ-FB-58.1	GA	CC	0.103
NPZ-FB-59.4	GA	CC	0.104
NPZ-FB-60.4	GA	CC	0.093
NPZ-FB-61.2	GA	CC	0.107
NPZ-FB-62.1	GA	CC	0.118
NPZ-FB-63.2	GA	CC	0.136
NPZ-FB-64.2	GA	CC	0.137
NPZ-FB-65.3	GA	CC	0.149
NPZ-FB-66.4	GA	CC	0.446
NPZ-FB-67.2	GG	CC	0.332
NPZ-FB-68.2	GG	GG	0.463
NPZ-FB-69.2	GG	GG	0.385
NPZ-FB-70.4	GG	GG	0.33
NPZ-FB-71.2	GG	GG	0.467
NPZ-FB-72.4	GG	GG	0.378
NPZ-FB-73.2	GG	GG	0.24
NPZ-FB-74.4	GA	CC	0.108
NPZ-FB-75.1	GG	GG	0.408
NPZ-FB-76.4	GG	GG	0.509
NPZ-FB-77.1	GG	GG	0.46
NPZ-FB-78.3	GG	GG	0.377
NPZ-FB-79.3	GG	GG	0.429
NPZ-FB-80.1	GG	GG	0.393
NPZ-FB-82.2	GG	GG	0.494
NPZ-FB-83.3	GA	CC	0.33
NPZ-FB-84.4	GG	GG	0.323
NPZ-FB-85.3	GA	CC	0.422
NPZ-FB-86.3	GG	GG	0.469
NPZ-FB-87.2	GG	GG	0.338
NPZ-FB-88.4	GA	CC	0.437
NPZ-FB-89.1	GG	GG	0.392
NPZ-FB-90.1	GG	GG	0.403
NPZ-FB-91.5	GG	GG	0.492
NPZ-FB-92.3	GA	CC	0.098
NPZ-FB-93.1	GG	GG	0.5
NPZ-FB-94.3	GG	GG	0.375
NPZ-FB-95.4	GG	GG	0.445
NPZ-FB-96.3	GA	CC	0.094
NPZ-FB-97.3	GA	CC	0.094
NPZ-FB-98.4	GA	CC	0.09
NPZ-FB-99.1	GA	CC	0.124
NPZ-FB-100.1	GA	CC	0.124
NPZ-FB-101.1	GA	CC	0.093
NPZ-FB-102.1	GA	CC	0.091
NPZ-FB-103.1	GA	CC	0.107
NPZ-FB-104.3	GA	CC	0.093
NPZ-FB-105.5	GA	CC	0.1
NPZ-FB-106.3	GA	CC	0.076
NPZ-FB-107.5	GA	CC	0.131
NPZ-FB-108.2	GA	CC	0.101
NPZ-FB-109.3	GA	CC	0.121
NPZ-FB-110.1	GA	GC	0.532
NPZ-FB-111.3	GA	CC	0.082
NPZ-FB-112.1	GA	CC	0.175
NPZ-FB-114.2	GA	CC	0.193
NPZ-FB-115.2	GA	CC	0.088
NPZ-FB-116.3	GA	CC	0.279
NPZ-FB-117.4	GG	GG	0.417
For SNP08, allele G represents wild type VC1, while allele A represent mutant vc1

## Sheet: Table S6
Table S6: cDNA sequences of VC1 and RIBA2
Genotype	Gene name	cDNA fragment sequence
NPZ-FB-92	VC1	GCTAATGCGCAAAAACATTGTACCGCATTCACTGTGTCAGTGGATGCTAAACATGGTACCACCACAGGGGTGTCAGCTAATGACAGGGCAGCTACTGTCTTGGCACTTGCATCTAGAGGTTCAACTCCGGCTGATTTCAACCGACCAGGCCATATTTTCCCAGTAAAATACACTGAAGGTGGTGTCTTAAAGAGAGCCGGACACACAGAAGCTTCAGTCGATCTTACCGTACTTGCTGGTTTGGATCCGGTGTCAGTTCAGTGTGAGATTGTTGATGAAGATGGTTCCATGGCTAGATTGCCTAAGCTTCGCCAGTTTGCCAAGCGTGAGAATTTGAAAATTGTATCTATTGCTGACTTGATAAGATATAGAAGAAAGAGAGACATATTAATAGAACGC…
NPZ-FB-73	VC1	GCTAATGCGCAAAAACATTGTACCGCATTCACTGTGTCAGTGGATGCTAAACATGGTACCACCACAGGGGTGTCAGCTAATGACAGGGCAGCTACTGTCTTGGCACTTGCATCTAGAGGTTCAACTCCGGCTGATTTCAACCGACCAGGCCATATTTTCCCAGTAAAATACACTGAAGGTGGTGTCTTAAAGAGAGCCGGACACACAGAAGCTTCAGTCGATCTTACCGTACTTGCTGGTTTGGATCCGGTGTCAGTTCAGTGTGAGATTGTTGATGAAGATGGTTCCATGGCTAGATTGCCTAAGCTTCGCCAGTTTGCCAAGCGTGAGAATTTGAAAATTGTATCTATTGCTGACTTGATAAGATATAGAAGAAAGAGAGACATATTAATAGAACGC…
NPZ-FB-117	VC1	GCTAATGCGCAAAAACTTTGTACCGCATTCACTGTGTCAGTGGATGCTAAACATGGTACCACCACAGGGGTGTCAGCTCATGACAGGGCAGCTACTGTCTTGGCACTTGCATCTAGAGGTTCAACTCCGGCTGATTTCAACCGACCAGGCCATATTTTCCCAGTAAAATACAGTGAAGGTGGTGTCTTAAAGAGAGCCGGACACACAGAAGCTTCAGTCGATCTTACCGTACTTGCTGGTTTGGATCCGGTGTCAGTTCAGTGTGAGATTGTTGATGAAGATGGTTCCATGGCTAGATTGCCTAAGCTTCGCCAGTTTGCCAAGCGTGAGAATTTGAAAATTGTATCTATTGCTGACTTGATAAGATATAGAAGAAAGAGAGACATATTAATAGAACGC…
NPZ-FB-113	VC1	GCTAATGCGCAAAAACATTGTACCGCATTCACTGTGTCAGTGGATGCTAAACATGGTACCACCACAGGGGTGTCAGCTCATGACAGGGCAGCTACTGTCTTGGCACTTGCATCTAGAGGTTCAACTCCGGCTGATTTCAACCGACCAGGCCATATTTTCCCAGTAAAATACACTGAAGGTGGTGTCTTAAAGAGAGCCGGACACACAGAAGCTTCAGTCGATCTTACCGTACTTGCTGGTTTGGATCCCGTGTCAGTTCAGTGTGAGATTGTTGATGAAGATGGTTCCATGGCTAGATTGCCTAAGCTTCGCCAGTTTGCCAAGCGTGAGAATTTGAAAATTGTATCTATTGCTGACTTGATAAGATATAGAAGAAAGAGAGACATATTAATAGAACGC…
NPZ-FB-55	VC1	GCTAATGCGCAAAAACATTGTACCGCATTCACTGTGTCAGTGGATGCTAAACATGGTACCACCACAGGGGTGTCAGCTAATGACAGGGCAGCTACTGTCTTGGCACTTGCATCTAGAGGTTCAACTCCGGCTGATTTCAACCGACCAGGCCATATTTTCCCAGTAAAATACACTGAAGGTGGTGTCTTAAAGAGAGCCGGACACACAGAAGCTTCAGTCGATCTTACCGTACTTGCTGGTTTGGATCCGGTGTCAGTTCAGTGTGAGATTGTTGATGAAGATGGTTCCATGGCTAGATTGCCTAAGCTTCGCCAGTTTGCCAAGCGTGAGAATTTGAAAATTGTATCTATTGCTGACTTGATAAGATATAGAAGAAAGAGAGACATATTAATAGAACGC…
NPZ-FB-64	VC1	GCTAATGCGCAAAAACATTGTACCGCATTCACTGTGTCAGTGGATGCTAAACATGGTACCACCACAGGGGTGTCAGCTAATGACAGGGCAGCTACTGTCTTGGCACTTGCATCTAGAGGTTCAACTCCGGCTGATTTCAACCGACCAGGCCATATTTTCCCAGTAAAATACACTGAAGGTGGTGTCTTAAAGAGAGCCGGACACACAGAAGCTTCAGTCGATCTTACCGTACTTGCTGGTTTGGATCCGGTGTCAGTTCAGTGTGAGATTGTTGATGAAGATGGTTCCATGGCTAGATTGCCTAAGCTTCGCCAGTTTGCCAAGCGTGAGAATTTGAAAATTGTATCTATTGCTGACTTGATAAGATATAGAAGAAAGAGAGACATATTAATAGAACGC…
NPZ-FB-87	VC1	GCTAATGCGCAAAAACTTTGTACCGCATTCACTGTGTCAGTGGATGCTAAACATGGTACCACCACAGGGGTGTCAGCTCATGACAGGGCAGCTACTGTCTTGGCACTTGCATCTAGAGGTTCAACTCCGGCTGATTTCAACCGACCAGGCCATATTTTCCCAGTAAAATACAGTGAAGGTGGTGTCTTAAAGAGAGCCGGACACACAGAAGCTTCAGTCGATCTTACCGTACTTGCTGGTTTGGATCCGGTGTCAGTTCAGTGTGAGATTGTTGATGAAGATGGTTCCATGGCTAGATTGCCTAAGCTTCGCCAGTTTGCCAAGCGTGAGAATTTGAAAATTGTATCTATTGCTGACTTGATAAGATATAGAAGAAAGAGAGACATATTAATAGAACGC…
NPZ-FB-83	VC1	TCCAATGCGCAAAAACTTTGTACCGCATTCACTGTGTCAGTGGATGCTAAACATGGTACCACCACAGGGGTGTCAGCTAATGACAGGGCAGCTACTGTCTTGGCACTTGCATCTAGAGGTTCAACTCCGGCTGATTTCAACCGACCAGGCCATATTTTCCCAGTAAAATACACTGAAGGTGGTGTCTTAAAGAGAGCCGGACACACAGAAGCTTCAGTCGATCTTACCGTACTTGCTGGTTTGGATCCGGTGTCAGTTCAGTGTGAGATTGTTGATGAAGATGGTTCCATGGCTAGATTGCCTAAGCTTCGCCAGTTTGCCAAGCGTGAGAATTTGAAAATTGTATCTATTGCTGACTTGATAAGATATAGAAGAAAGAGAGACATATTAATAGAACGC…
NPZ-FB-143	VC1	GCTAATGCGCAAAAACTTTGTACCGCATTCACTGTGTCAGTGGATGCTAAACATGGTACCACCACAGGGGTGTCAGCTCATGACAGGGCAGCTACTGTCTTGGCACTTGCATCTAGAGGTTCAACTCCGGCTGATTTCAACCGACCAGGCCATATTTTCCCAGTAAAATACAGTGAAGGTGGTGTCTTAAAGAGAGCCGGACACACAGAAGCTTCAGTCGATCTTACCGTACTTGCTGGTTTGGATCCGGTGTCAGTTCAGTGTGAGATTGTTGATGAAGATGGTTCCATGGCTAGATTGCCTAAGCTTCGCCAGTTTGCCAAGCGTGAGAATTTGAAAATTGTATCTATTGCTGACTTGATAAGATATAGAAGAAAGAGAGACATATTAATAGAACGC…
NPZ-FB-92	RIBA2	CGGAAAAACTTTGTACCGCATTCACTGTGACAGTGGATGCTAAACATGGTACCACCACAGGGGTGTCAGCTCATGATAGGGCAACTACTGTCTTGGCACTTGCATCTAGAGATTCGACTCCGACTGATTTCAACCGCCCAGGCCATATTTTCCCACTAAAATACAGAGATGGTGGTGTCTTGAAGAGAGCTGGACATACAGAAGCTTCAGTTGATCTTACCGTACTTGCTGGTTTGGATCCGGTGTCAGTTCTGTGTGAGATTGTAGATGATGATGGTTCCATGGCCAGATTGCCTAAGCTTCGCCAATTTGCCAAGCGTGAGAATTTGAAAATTGTATCTATTGCCGACTTGATAAGGTATAGAAGAAAGAGAGATAAATTAGTAGAACGCTCATCTG…
NPZ-FB-73	RIBA2	CGGAAAAACTTTGTACCGCATTCACTGTGACAGTGGATGCTAAACATGGTACCACCACAGGGGTGTCAGCTCATGATAGGGCAACTACTGTCTTGGCACTTGCATCTAGAGATTCGACTCCGACTGATTTCAACCGCCCAGGCCATATTTTCCCACTAAAATACAGAGATGGTGGTGTCTTGAAGAGAGCTGGACATACAGAAGCTTCAGTTGATCTTACCGTACTTGCTGGTTTGGATCCGGTGTCAGTTCTGTGTGAGATTGTAGATGATGATGGTTCCATGGCCAGATTGCCTAAGCTTCGCCAATTTGCCAAGCGTGAGAATTTGAAAATTGTATCTATTGCCGACTTGATAAGGTATAGAAGAAAGAGAGATAAATTAGTAGAACGCTCATCTG…
NPZ-FB-55	RIBA2	CGGAAAAACTTTGTACCGCATTCACTGTGACAGTGGATGCTAAACATGGTACCACCACAGGGGTGTCAGCTCATGATAGGGCAACTACTGTCTTGGCACTTGCATCTAGAGATTCGACTCCGACTGATTTCAACCGCCCAGGCCATATTTTCCCACTAAAATACAGAGATGGTGGTGTCTTGAAGAGAGCTGGACATACAGAAGCTTCAGTTGATCTTACCGTACTTGCTGGTTTGGATCCGGTGTCAGTTCTGTGTGAGATTGTAGATGATGATGGTTCCATGGCCAGATTGCCTAAGCTTCGCCAATTTGCCAAGCGTGAGAATTTGAAAATTGTATCTATTGCCGACTTGATAAGGTATAGAAGAAAGAGAGATAAATTAGTAGAACGCTCATCTG…
NPZ-FB-64	RIBA2	CGGAAAAACTTTGTACCGCATTCACTGTGACAGTGGATGCTAAACATGGTACCACCACAGGGGTGTCAGCTCATGATAGGGCAACTACTGTCTTGGCACTTGCATCTAGAGATTCGACTCCGACTGATTTCAACCGCCCAGGCCATATTTTCCCACTAAAATACAGAGATGGTGGTGTCTTGAAGAGAGCTGGACATACAGAAGCTTCAGTTGATCTTACCGTACTTGCTGGTTTGGATCCGGTGTCAGTTCTGTGTGAGATTGTAGATGATGATGGTTCCATGGCCAGATTGCCTAAGCTTCGCCAATTTGCCAAGCGTGAGAATTTGAAAATTGTATCTATTGCCGACTTGATAAGGTATAGAAGAAAGAGAGATAAATTAGTAGAACGCTCATCTG…
NPZ-FB-117	RIBA2	CGGAAAAACTTTGTACCGCATTCACTGTGACAGTGGATGCTAAACATGGTACCACCACAGGGGTGTCAGCTCATGATAGGGCAACTACTGTCTTGGCACTTGCATCTAGAGATTCAACTCCGACTGATTTCAACCGCCCGGGCCATATTTTCCCACTAAAATACAGAGATGGTGGTGTCTTGAAGAGAGCTGGACATACAGAAGCTTCAGTTGATCTTACCGTACTTGCTGGTTTGGATCCGGTGTCAGTTCTGTGTGAGATTGTAGATGATGATGGTTCCATGGCCAGATTGCCTAAGCTTCGCCAATTTGCCAAGCGTGAGAATTTGAAAATTGTATCTATTGCCGACTTGATAAGGTATAGAAGAAAGAGAGATAAATTAGTAGAACGCTCATCTG…
